# Supplementary material for: Biodegradation of Dibutyl Phthalate by the New Strain Acinetobacter baumannii DP-2
Source: Toxics. 2022 Sep 9;10(9):532. doi: 10.3390/toxics10090532 (PMC9505308; doi:10.3390/toxics10090532)
Supplement: Supplementary file 1 [file toxics-10-00532-s001.zip]

Archive with 1 entries (1 files):
- toxics-1893717-supplementary.pdf
